# Supplementary material for: Quantitative Autofluorescence in Non-Neovascular Age Related Macular Degeneration
Source: Biomedicines. 2023 Feb 15;11(2):560. doi: 10.3390/biomedicines11020560 (PMC9952913; doi:10.3390/biomedicines11020560)
Supplement: Supplementary file 1 [file biomedicines-11-00560-s001.zip]

Archive with 1 entries (1 files):
- biomedicines-2218437-supplementary.pdf
